# Supplementary material for: Age-Dependent Decline in Neuron Growth Potential and Mitochondria Functions in Cortical Neurons
Source: Cells. 2021 Jun 29;10(7):1625. doi: 10.3390/cells10071625 (PMC8306398; doi:10.3390/cells10071625)
Supplement: Supplementary file 1 [file cells-10-01625-s001.zip]

Archive with 1 entries (1 files):
- cells-1241583-supplementary.pdf
